# Supplementary material for: Unique Features of Ethnic Mongolian Gut Microbiome revealed by metagenomic analysis
Source: Sci Rep. 2016 Oct 6;6:34826. doi: 10.1038/srep34826 (PMC5052615; doi:10.1038/srep34826)
Supplement: Supplementary Information [file srep34826-s2.xls]

## Sheet: Table legends
Table legends	Anotation
Table 1	Diet information of all Mongolian individuals (110 samples).
Table 2	Data production of 110 Mongolian samples.
Table 3	Detailed information of enriched MGS in the comparison of Mongolians and the Hans.
Table 4	Detailed information of enriched MGS in the comparison of Mongolians and Europeans.
Table 5	Detailed information of enriched KEGG modules.

## Sheet: Table1
Sample	Protein(g)	Fat(g)	Carbohydrate(g)	VA(ug)	VC(mg)	VB1(mg)	VB2(mg)	Nicotinic acid(mg)	Mg(mg)	Ca(mg)	Fe(mg)	Zn(mg)	Cu(mg)	Mn(mg)	K(mg)	P(mg)	Se(ug)
Sample_001	125.1	161.9	775.6	132	16	1.08	1.58	40	384	548	24	22.83	3.23	8.19	3322	1678	119.57
Sample_002	128.12	97.09	741.29	296	6	1.87	2.21	22.08	329.4	1570.3	35.31	39.95	2.69	7.88	2091.6	1652.6	32.15
Sample_003	216.2	137.3	489.4	714	53	1.98	4.45	30.5	375	3285	37.7	42.21	5.4	9.42	2869	2673	128.88
Sample_004	87	120.9	399.9	249	9	0.45	1.92	30.6	162	1038	13.5	18.78	1.29	2.82	2481	1353	101.94
Sample_005	90.6	119.8	388.1	345	149	0.6	1.96	32.6	198	1099	14.4	18.66	1.33	3.45	2639	1334	101.71
Sample_006	113.1	136.1	299.1	425	153	0.5	2.17	33.2	169.09	1379	15.8	22.19	1.31	2.56	2357	1361	105.21
Sample_007	38.95	21.8	168.95	275	5	0.45	0.99	8.2	88	576	6.9	5.23	0.69	2.38	814	601.5	9.88
Sample_008	94.5	69.6	894.9	72	3	1.53	0.99	15.9	369	489	29.4	25.89	3.21	10.17	2049	1473	48.15
Sample_009	86	93.9	725.3	294	12	1.01	2.17	12.7	196	1412	19.3	26.11	1.8	5.94	2555	1519	59.08
Sample_010	225.7	138.6	557.8	672	6	2.2	4.46	31.7	413	3247	40.7	43.64	5.79	10.77	2929	2831	133.91
Sample_011	166.7	149.1	559	624	7	1.24	4.17	19.7	291	3217	24.2	32.39	2.98	8.3	2360	2062	44.48
Sample_012	99.65	73.35	232	500	8	0.84	3.06	8.45	127.5	2493	16.15	20.57	1.54	3.74	1496.5	1462.5	18.42
Sample_013	208.83	190.83	1066.48	325.74	58.01	2.37	2.75	58.3	634	1295.04	47	37.2	5.96	14.28	4901.59	3173.73	188.14
Sample_014	147.1	97.3	618.5	411	9.5	1.58	2.83	38.95	381	1923	36.05	29.51	3.37	8.2	2767.5	2300.5	79.75
Sample_015	156.55	238.1	491.65	791	23	0.86	5.17	9	142.5	3712.5	11.05	26.35	2.14	4.78	4547.5	2676.5	110.05
Sample_016	159.5	165.6	869.15	282.5	12.5	1.63	2.41	41.95	478	1246	34.15	26.7	4.23	10.69	3955	2516.5	123.49
Sample_017	134.2	100.3	764.1	321	102	1.46	2.01	51.9	408	1088	38.9	28.97	3.13	7.35	2972	2130	116.23
Sample_018	209.86	147.92	647.17	602.42	12.4	1.8	4	49.56	430.1	2685.84	43.85	42.52	5.09	8.53	3522.68	2891.74	148.52
Sample_019	111.2	71.5	524.5	350	13.5	1.42	2.35	29.05	305	1546	28.35	19.55	2.77	6.83	2842.5	2084.5	65.58
Sample_020	124.6	109.7	106	716	162.5	0.98	3.68	18.45	96	2517	15.25	19.76	2.81	1.3	3593.5	2145.5	138.34
Sample_021	167.8	133.6	415.05	945.5	28.5	1.58	5.77	16.75	185	4444	24.65	30.46	2.28	5.88	3714	2895.5	54.44
Sample_022	117.8	88.1	403.6	652	27	1.44	4.01	15.5	183	2896	19.7	16.63	2	5.56	3559	2454	52.35
Sample_023	46.85	82.3	301.9	84	3.5	0.22	0.88	9.1	111	409	2.1	6.12	0.97	3.27	1363	563.5	41.19
Sample_024	101.95	96.55	236.9	216	19.5	1.32	1.31	22.7	161.14	726.5	18.25	19.39	1.23	3.26	1963	1157	47.71
Sample_025	56.05	42.7	189.45	201	15	0.32	1.13	18.7	57.59	673	8.55	9.97	0.44	1.17	1179	737	43.14
Sample_026	304.4	534.4	963.4	1132	124	2.1	3.68	118.9	583	763	54.6	71.27	4.94	4.84	6424	3767	422.7
Sample_027	108.95	149.05	374.45	598	43	0.68	2.14	26.75	241	1323	16.35	19.65	3.02	3.42	2786.5	1478	122.06
Sample_028	81.3	99.86	140.09	290.7	105.2	1.51	1.15	14.09	196.6	674.1	19.1	19.41	1.35	2.86	1946.8	1027.2	27.22
Sample_029	418	84.49	2636.54	261.2	24	9.73	3.35	81.86	1800.5	1350.1	123.03	61.96	15.3	55.03	7351.35	6637.4	212.34
Sample_030	95.05	63.35	76.4	272	114	0.53	0.96	23.35	100.68	414.5	10.75	9.04	2.05	1.62	1652.5	942.5	99.32
Sample_031	158.54	207.1	321.95	896	52.5	1.55	2.25	55.35	245.18	948.7	28.9	26.68	1.83	2.48	3348.5	2143.1	158.38
Sample_032	126.07	73.9	611.55	529	136	1.31	1.85	39.45	280.18	1109.6	30.15	25.82	2.23	5.75	2777.5	1731.8	84.62
Sample_033	123.55	102.4	374.7	253	21	1.5	1.74	34.8	229.64	927.5	19.6	21.07	1.55	5.47	2294	1272.5	50.5
Sample_034	83.61	149.41	619.36	112	4.5	0.84	1.11	17.64	369.1	804.6	17.06	12.16	2.67	8.17	1828.4	1285.8	36.92
Sample_035	134.1	97.5	214.8	188	20	1.34	1.07	32.2	214.18	346	21.4	19.25	2.91	4.26	2059	1324	111.17
Sample_036	202	135.1	600.65	472	39	1.95	2.6	64.95	385.27	1348	41.3	33.14	3.23	8.34	3588	2724	174.25
Sample_037	48.68	67.15	138.06	74.44	3.06	0.76	0.65	7.63	115.79	359.2	9.95	10.79	0.95	2.12	1162.05	640.95	23.16
Sample_038	83.07	94.94	379.81	319	30.5	0.77	1.27	15.32	187.29	666.6	9.94	8.71	1.79	5.14	2192.4	1109.1	62.33
Sample_039	106.5	82.6	436.5	312	20	1.16	1.93	18.1	243.09	1231	18.7	11.07	2.43	6.52	2532	1725	50.84
Sample_040	302.95	301.61	974.72	634.2	10.05	2.59	3.68	118.41	697	1279.7	71.07	66.93	6.83	9.49	5590.45	4115.65	366.49
Sample_041	90.03	117.69	270.29	601.1	97.85	0.82	1.33	23.52	91.45	639.46	12.67	14.67	0.74	1.42	1826.25	1076.2	61.36
Sample_042	68.7	34.4	592	554	172.5	0.83	1.97	26.05	200	1343	14.85	20.37	1.06	5.07	1952.5	793.5	19.86
Sample_043	147.27	110.56	174.1	656	215	0.96	1.67	35.2	220.33	817.9	20.18	18.01	4.21	2.98	2706	1601	167.87
Sample_044	174.5	177.4	284.7	336	28	2.68	2.15	31.4	308.18	1213	33.7	32.09	2.53	6.12	3521	2200	85.19
Sample_045	148.6	141	491.6	788	4	1.1	2.22	64	328	638	37.8	36.32	2.08	3.54	2700	2146	177
Sample_046	74.9	49	211.5	965	35	1.05	2.1	6.1	140	1145	14.4	9.43	1.34	3.54	1769	1430	28.3
Sample_047	107.55	148.5	187.75	1168	37.5	0.92	1.6	21.4	147.64	422.5	12.1	9.95	1.11	2.01	1948.5	1202	62.99
Sample_048	76.7	119.6	348.9	601	50	1.26	1.04	17.2	230	383	13.5	11.27	1.9	5.13	1886	1049	56.52
Sample_049	76.2	197.8	370.4	280	2	1.08	0.92	12.8	282	544	14.4	12	1.86	5.48	1542	1252	57.52
Sample_050	74.1	123.6	203.7	173	28	1.12	0.74	14.4	174	283	13.3	18.65	1.3	2.55	1750	735	39.1
Sample_051	117.4	95.1	367.35	396	39.5	1.15	1.66	25.05	228.09	817.5	18	15.68	3.33	5.16	2755.5	1471.5	115.75
Sample_052	90.4	238.4	333.4	48	2	1.06	0.78	11.8	292	482	15.6	21.1	1.88	4.08	2032	1078	58.22
Sample_053	56.4	79	573.6	248	24	0.58	0.68	8.6	212	330	14.2	15.92	1.94	4.82	1694	770	39.02
Sample_054	40.6	43.4	453.6	48	2	0.46	0.5	6.6	146	264	12.6	13.98	1.3	3.66	986	606	21.38
Sample_056	123.65	125.35	287.55	1008	32.5	1.8	1.92	27.05	291	782.5	29.6	26.69	2.11	4.08	2540	1670.5	73.85
Sample_057	67.4	46.4	450	48	2	1.06	0.72	14	260	322	15.2	9	2.22	7.4	1408	982	32.1
Sample_058	59.85	27.95	234.25	881	24.5	0.78	1.16	9.7	178	457	14	6.93	1.4	3.43	1099	838.5	5.59
Sample_059	22.8	44.8	110.4	72	3	0.11	0.56	1.7	38	324	0.9	2.76	0.44	1.13	781	373	23.02
Sample_060	130.5	80.1	361.8	243	30	0.9	1.14	46.8	231.27	435	25.2	16.14	1.98	4.11	2184	1575	100.77
Sample_061	114.3	53.4	279.6	456	175.5	1.13	1.68	27.75	192.27	1128	18.75	7.98	1.8	4.76	2554.5	1600.5	50.37
Sample_062	116.1	116.1	181.8	747	78.5	0.59	3.56	25.8	100	2623.5	18.85	29.46	0.92	0.95	2022	1649.5	77.73
Sample_063	44.7	78.4	177.5	192	8	0.27	1.33	2.9	57	850	2.4	5.61	0.73	1.8	1553	815	41.32
Sample_064	174.85	145.4	652.35	669	76.5	1.49	4.205	23.6	360	3272.5	28.45	33.835	3.475	9.835	2726	2223	42.465
Sample_065	81.11	129.8	260.31	219.02	73.33	1.19	0.53	11.48	362.49	467.2	23.37	11.55	0.72	1.23	1788.9	749.78	50.99
Sample_066	99.14	125.78	179.09	172.22	87.12	1.76	0.56	11.7	334.61	313.79	18.86	11.34	0.59	1.27	2735.97	551.12	59.93
Sample_067	94.63	115.72	195.75	187.2	82.77	1.7	0.45	13.54	446.14	442.79	21.44	10.28	0.57	1.51	1999.36	608.8	46.79
Sample_068	100.04	109.68	237.4	196.56	83.49	1.27	0.53	13.43	313.69	310.3	19.72	10.92	0.72	1.46	2020.41	647.25	46.79
Sample_069	91.93	99.62	270.72	211.53	77.69	1.19	0.46	9.21	407.8	352.14	25.72	13.99	0.76	1.55	2251.92	820.27	48.36
Sample_070	96.43	98.61	243.65	198.43	82.77	1.78	0.42	11.81	400.83	428.85	21.22	14.1	0.65	1.71	2230.87	833.09	46.79
Sample_071	100.04	129.8	195.75	166.61	93.66	1.61	0.49	11.05	456.6	407.93	19.29	9.22	0.81	1.44	2315.05	608.8	50.99
Sample_072	116.26	107.67	197.83	232.13	75.51	1.7	0.48	14.3	390.37	435.82	23.58	12.29	0.68	1.47	2357.15	647.25	45.21
Sample_073	106.35	95.59	185.34	177.84	79.86	1.36	0.54	13.11	372.95	299.84	21.44	11.76	0.79	1.55	2504.47	724.15	66.76
Sample_074	114.46	129.8	270.72	230.25	90.76	1.23	0.4	9.21	463.57	383.52	22.72	10.28	0.66	1.24	1936.23	813.87	58.88
Sample_075	82.91	85.53	243.65	166.61	70.43	1.3	0.55	12.13	393.86	313.79	25.08	12.29	0.63	1.37	1873.09	666.47	48.36
Sample_076	114.46	129.8	191.59	174.09	76.23	1.29	0.63	10.62	411.29	324.25	20.36	10.07	0.84	1.41	2083.55	775.42	58.88
Sample_077	89.22	113.7	272.8	217.15	92.21	1.57	0.57	10.62	421.74	446.28	27.22	13.14	0.64	1.14	2230.87	820.27	63.61
Sample_078	112.65	124.77	216.58	200.3	71.88	1.79	0.6	10.83	352.03	348.66	24.65	11.87	0.83	1.11	2272.96	679.29	60.45
Sample_079	95.53	96.6	249.9	160.99	65.34	1.52	0.51	13	299.75	376.55	23.15	13.04	0.66	1.42	1978.32	813.87	54.67
Sample_080	98.23	99.62	214.49	159.12	71.88	1.8	0.54	11.27	345.06	397.47	21.01	12.61	0.86	1.54	2609.7	756.19	68.34
Sample_081	104.54	120.75	264.47	207.79	80.59	1.25	0.44	13.87	467.05	439.31	19.51	10.49	0.81	1.32	2230.87	807.46	56.77
Sample_082	81.11	114.71	179.09	213.41	79.86	1.45	0.52	10.83	317.18	348.66	21.44	14.2	0.81	1.61	2167.73	826.68	59.93
Sample_083	83.81	106.66	195.75	204.05	88.58	1.63	0.47	11.16	439.17	397.47	19.72	11.23	0.67	1.72	2799.11	551.12	55.72
Sample_084	119.86	103.64	206.16	196.56	66.07	1.42	0.59	9.86	313.69	400.95	18.43	12.19	0.61	1.71	2546.56	679.29	66.24
Sample_085	112.65	89.55	197.83	196.56	84.95	1.38	0.57	13.11	310.21	407.93	18.22	9.54	0.57	1.32	2272.96	704.92	58.88
Sample_086	116.26	123.77	218.66	237.74	91.48	1.49	0.53	9.53	338.09	362.6	25.72	11.13	0.86	1.71	2378.19	660.06	53.62
Sample_087	94.63	98.61	243.65	226.51	75.51	1.72	0.51	10.73	345.06	366.09	21.65	13.14	0.81	1.21	2020.41	666.47	54.15
Sample_088	84.72	106.66	249.9	170.35	67.52	1.7	0.5	13	449.63	338.2	27.65	13.04	0.64	1.23	1936.23	858.72	65.71
Sample_089	91.93	111.69	245.73	170.35	65.34	1.26	0.49	10.83	393.86	334.71	23.15	10.39	0.66	1.62	2462.37	781.82	65.71
Sample_090	82.01	133.83	208.25	200.3	63.89	1.79	0.44	13.22	460.08	352.14	22.08	10.49	0.71	1.47	1915.18	852.32	70.44
Sample_091	73.71	89.69	406.88	377.85	90.76	1.46	0.43	13.11	359	324.25	19.51	9.11	0.61	1.49	2630.74	769.01	46.26
Sample_092	92.94	76.27	385.31	297.98	95.11	1.79	0.52	12.24	324.15	310.3	19.51	12.61	0.72	1.57	2294.01	704.92	50.99
Sample_093	76.92	71.33	403.8	304.13	96.56	1.74	0.43	12.46	303.24	369.58	18.86	11.87	0.72	1.62	2209.82	704.92	54.67
Sample_094	90.54	90.4	385.31	261.12	84.95	1.57	0.49	9.64	303.24	355.63	18.22	9.33	0.57	1.14	1852.04	666.47	49.41
Sample_095	77.72	73.45	305.16	380.93	68.97	1.46	0.49	9.75	359	299.84	19.29	12.82	0.71	1.21	1809.95	544.71	49.94
Sample_096	95.35	75.57	385.31	390.14	70.43	1.52	0.5	10.18	418.26	299.84	24.01	11.87	0.74	1.29	2146.69	672.88	49.94
Sample_097	70.51	68.5	351.4	393.21	68.97	1.56	0.51	12.57	296.26	393.98	22.51	9.11	0.7	1.59	2778.06	820.27	53.62
Sample_098	68.91	81.22	295.92	322.56	94.39	1.55	0.44	13.43	390.37	400.95	27.87	12.82	0.76	1.29	2588.65	833.09	51.52
Sample_099	87.33	93.93	317.49	399.36	76.23	1.65	0.52	10.73	334.61	355.63	28.51	11.76	0.84	1.15	1915.18	820.27	69.39
Sample_100	81.73	74.86	376.06	371.71	79.86	1.71	0.54	13.43	456.6	327.74	23.37	10.28	0.55	1.29	2315.05	775.42	62.03
Sample_102	79.32	65.68	335.99	322.56	95.84	1.8	0.44	13.98	352.03	317.28	20.79	13.88	0.81	1.15	1978.32	820.27	62.56
Sample_103	78.52	82.63	283.59	356.35	92.93	1.23	0.54	13.11	467.05	310.3	19.08	9.86	0.74	1.47	2651.79	615.21	47.84
Sample_104	89.74	94.63	335.99	279.55	90.76	1.37	0.52	11.48	299.75	407.93	22.51	11.66	0.6	1.67	2693.88	711.33	54.67
Sample_105	104.16	90.4	277.42	334.85	87.12	1.53	0.49	10.18	425.23	400.95	23.58	13.35	0.65	1.58	1915.18	820.27	66.76
Sample_106	76.12	67.8	271.26	384	83.49	1.61	0.58	9.43	296.26	383.52	20.58	11.98	0.77	1.31	2294.01	583.16	48.36
Sample_107	82.53	66.38	376.06	282.62	84.95	1.67	0.54	10.08	439.17	355.63	24.22	13.25	0.79	1.7	2693.88	845.91	51.52
Sample_108	93.74	78.39	277.42	396.29	61.71	1.42	0.47	12.03	327.63	306.82	25.29	12.82	0.82	1.54	2041.46	602.39	57.83
Sample_109	86.53	86.87	379.14	264.19	84.22	1.38	0.42	9.43	421.74	341.68	28.08	13.46	0.7	1.29	2483.42	845.91	49.94
Sample_110	105.76	72.03	289.75	337.92	79.86	1.63	0.46	9.32	386.89	418.39	24.65	10.92	0.67	1.28	2378.19	634.43	55.2
Sample_111	70.51	68.5	379.14	276.48	70.43	1.64	0.54	11.16	334.61	299.84	23.79	10.49	0.68	1.63	2062.5	775.42	66.24
Sample_112	97.75	60.03	289.75	393.21	93.66	1.45	0.49	14.3	379.92	366.09	22.29	11.23	0.59	1.33	2041.46	557.53	54.15

## Sheet: Table2
Data production						Single-sample assemble			Gene prediction
Sample ID	# of reads	Raw data (Gb)	Human DNA (%)	# of high quality reads	High quality data (Gb)	# of contigs	N50 length (bp)	Total length (bp)	# of ORFs	Average length (bp)
Sample_001	25051761	7.51553	0.0362234	24363765	7.24776	11378	3468	23854226	27043	806.34
Sample_002	21799550	6.53986	0.025381	21383794	6.38295	24317	1916	36517737	46306	724.11
Sample_003	18146994	5.4441	0.0269705	17794947	5.29804	14617	1402	18025760	23658	710.79
Sample_004	22123833	6.63715	0.0242234	21719234	6.47654	20817	1803	30238914	38028	742.98
Sample_005	26895197	8.06856	0.0957229	24939371	7.30144	8008	5231	20011882	22638	805.29
Sample_006	18949571	5.68487	0.0230752	18622048	5.55401	11785	1268	13534636	18358	684.46
Sample_007	22928955	6.87869	0.0244789	22501646	6.71089	15250	2113	24335061	29487	762.67
Sample_008	25306470	6.7092	0.0239537	24804912	6.54983	29576	3069	57727973	66994	790.37
Sample_009	26003424	7.80103	0.24387	25035431	7.40882	16789	1543	22019714	28634	713.31
Sample_010	24489286	7.34679	0.0292118	23912932	7.13508	38642	2667	71958954	85180	778.83
Sample_011	17391344	5.2174	0.0230232	17075856	5.09745	12020	1850	17673644	21734	749.46
Sample_012	21869218	6.56077	0.0336676	21273945	6.34033	14255	2475	25316052	30708	757.85
Sample_013	24936871	7.48106	0.0241407	24441999	7.30144	15761	2574	27820598	34156	737.21
Sample_014	19565237	5.86957	0.0355435	19032134	5.66111	19618	1589	26539571	33439	750.62
Sample_015	27601042	7.68808	0.0293806	26926973	7.46251	14480	3331	30252313	35151	789.29
Sample_016	21336162	6.40085	0.0362646	20890119	6.20356	14942	1510	19256106	24376	729.13
Sample_017	24246810	7.27404	0.0267113	23744971	7.0867	84205	2189	134157232	170265	722.43
Sample_018	19234618	5.77039	0.0298951	18775370	5.59932	14627	1685	20152705	25907	725.28
Sample_019	18630191	5.58906	0.0305443	18201711	5.42633	19612	1948	29709633	36944	742.99
Sample_020	18546684	5.56401	0.0449909	17869597	5.31899	19760	1854	29398372	36662	743.62
Sample_021	20665920	6.19978	0.0269075	20214262	6.03306	21317	2451	37107325	45309	751.73
Sample_022	21272603	6.38178	0.0277189	20849954	6.22057	25853	1687	35757098	46338	716.36
Sample_023	24414215	6.97878	0.0374321	23684881	6.72005	28404	1603	38374844	51239	691.92
Sample_024	26421353	7.43489	0.0253509	25870219	7.24776	12195	3059	23514239	27697	774.93
Sample_025	17809628	5.31887	0.0252823	17451052	5.18527	31373	1246	35091643	51626	623.03
Sample_026	19815069	5.94452	0.0270296	19425357	5.78881	18692	1502	23881236	31747	700.42
Sample_027	23832236	6.84369	0.0352135	23175892	6.60351	15589	3413	31715134	36834	792.26
Sample_028	22628017	6.78841	0.0273671	22129837	6.60351	16368	4926	39888291	45392	800
Sample_029	20428983	6.12869	0.0316061	19913724	5.93696	19473	1898	28730735	38105	679.02
Sample_030	34116700	8.59741	0.24085	26360740	6.54983	27519	6252	77421319	84103	834.62
Sample_031	19973107	5.72149	0.0327414	19428676	5.53773	19765	2016	30544484	37588	746.9
Sample_032	24845146	7.45354	0.0277511	24290421	7.24776	14845	1823	21470322	27290	725.19
Sample_033	24152878	7.24586	0.0310077	23585800	7.03301	43494	2130	69488294	87274	732.44
Sample_034	20069028	6.02071	0.0317946	19574310	5.84012	30709	1807	44611372	57671	704.54
Sample_035	23356962	7.00709	0.036233	22716047	6.76457	37543	2847	70001437	84278	760.86
Sample_036	20164903	5.6268	0.0408287	19450057	5.39779	16360	3110	32311039	36987	800.75
Sample_037	23621729	7.08652	0.0303612	23067667	6.87195	33407	2265	55158590	67009	760.69
Sample_038	18716894	5.23506	0.0392603	18070583	5.02993	13938	2931	27082599	31436	787.27
Sample_039	23917404	7.17522	0.0423299	23090882	6.87195	13643	2051	21362952	26502	736.52
Sample_040	24134899	7.24047	0.0287033	23575493	7.03301	32927	2093	52268845	64427	748.63
Sample_041	26631899	7.1957	0.0249458	26057969	7.01672	25087	2434	43224143	55587	701.25
Sample_042	22521201	6.75636	0.0230701	22076563	6.60351	22387	3485	46685867	54688	777.83
Sample_043	25642250	6.83848	0.0266589	25073676	6.6572	24758	2769	46452027	55833	761.05
Sample_044	25009859	7.01831	0.0292981	24417026	6.81278	10358	2353	17681032	21824	737.74
Sample_045	24786446	7.43593	0.035968	24025375	7.1687	10779	2075	16779245	21737	705.39
Sample_046	24417378	7.32521	0.0428221	23711996	7.0867	42280	1921	61976360	80061	703.97
Sample_047	19885316	5.96559	0.0336749	19397259	5.78173	12217	2630	21355202	24945	784.04
Sample_048	24660794	7.39824	0.0495036	23555981	7.03301	10790	2688	19086298	23117	754.25
Sample_049	18943026	5.68291	0.0289643	18526000	5.53352	46483	1813	67413134	86617	714.45
Sample_050	20037055	5.84953	0.0661063	18739912	5.4632	8876	1417	11008195	14268	718.61
Sample_051	18222378	5.40856	0.0438965	17512893	5.17127	15300	2301	25521497	30221	776.67
Sample_052	3199167	0.80739	0.421331	1895492	0.467289	1938	1443	2468905	2753	851.16
Sample_053	25431831	7.62955	0.0289424	24839628	7.40882	26962	1921	40327921	51653	722.11
Sample_054	25066627	7.51999	0.0223429	24593281	7.35513	13083	2332	22136147	27246	743.74
Sample_056	24178788	7.25364	0.0305921	23630072	7.03301	55541	1841	79765815	106326	684.86
Sample_057	24246301	7.27389	0.040568	23435460	6.97932	27997	4113	66712009	74731	811.45
Sample_058	19092665	5.7278	0.0307002	18617740	5.55706	24929	4672	59532897	68923	783.47
Sample_059	22382721	6.71482	0.0246148	21929731	6.54983	14899	2598	26662195	32469	750.09
Sample_060	21677693	6.50331	0.0350631	21060915	6.2758	20180	3992	44302157	49951	814.63
Sample_061	24932931	7.47988	0.0559858	23753442	7.06152	22335	3070	44713717	51692	801.22
Sample_062	24588035	7.37641	0.0321347	23943123	7.14038	21571	3402	45067869	51415	802.36
Sample_063	24446300	7.33389	0.0265102	23927623	7.14038	25791	2404	43471437	53737	741.82
Sample_064	19920921	5.85281	0.0819494	18313774	5.37361	20708	2092	33502465	41103	757.42
Sample_065	18590080	5.57702	0.027141	18199979	5.42745	7111	4317	15732567	17720	809.91
Sample_066	19226678	5.768	0.0318112	18717742	5.58569	14637	3095	29597903	33572	813.43
Sample_067	17999188	5.37768	0.0307324	17531521	5.21425	6953	2816	13993655	15462	824.81
Sample_068	14515569	4.35467	0.0373827	14078819	4.19278	13982	1970	21277249	26156	752.29
Sample_069	17011378	5.10341	0.0327759	16544709	4.93733	17471	2184	28250066	35245	736.75
Sample_070	23286825	6.98605	0.032338	22691560	6.76457	17201	2585	30572923	37516	736.43
Sample_071	25568090	7.67043	0.0417654	24977581	7.46251	53214	1645	71076593	95493	677.66
Sample_072	21990037	6.59701	0.0415715	21354686	6.37908	10812	4330	25145813	27649	834.71
Sample_073	24257634	7.27729	0.0266783	23710216	7.0867	16824	2088	26787605	32838	751.85
Sample_074	23960827	7.18825	0.0517306	23100628	6.81826	19793	3308	39693539	46825	774.59
Sample_075	19923852	5.97716	0.0329722	19393195	5.78094	18730	2249	31011767	38131	754.3
Sample_076	22754832	6.82645	0.0405902	22026953	6.54983	18335	2417	31486132	38144	760.51
Sample_077	18217969	5.46539	0.0280002	17807015	5.31372	37303	1717	51031209	66986	698.95
Sample_078	13719300	4.11579	0.0406397	13258360	3.95051	17205	1418	21424197	28157	709.94
Sample_079	24290062	7.28702	0.0288388	23786990	7.0867	9850	2894	18728651	21815	785.87
Sample_080	24879157	7.46375	0.0289946	24303887	7.24776	31712	2850	59772540	71537	761.81
Sample_081	27335989	8.2008	0.0912413	25871745	7.46251	9054	2742	16373268	19458	760.21
Sample_082	22461177	6.73835	0.0282635	21934477	6.54983	27548	3839	57225561	67369	774.61
Sample_083	22868606	6.86058	0.0301576	22323616	6.6572	8577	4353	18944453	22262	771.4
Sample_084	23584721	7.07542	0.0366394	22879072	6.81826	30786	3029	59772911	70673	775.44
Sample_085	24630374	7.38911	0.0265414	24078752	7.19407	24875	2964	46878989	55625	775.49
Sample_086	19808893	5.94267	0.0371632	19219605	5.72665	23046	2044	36164954	44571	746.19
Sample_087	21442656	6.4328	0.0643168	20202624	6.02687	18732	3318	38009497	44150	786.88
Sample_088	19958990	5.9877	0.0513621	19030610	5.68105	27754	2822	52374781	62688	763.3
Sample_089	19348617	5.80459	0.0545601	18401396	5.48879	25607	2728	47939121	57631	763.44
Sample_090	16837361	4.96986	0.0901919	15374766	4.52911	22872	1963	35002392	44270	734.58
Sample_091	14917795	4.40867	0.0772553	13843461	4.08027	22131	2049	34631847	43557	735.8
Sample_092	25346517	7.60396	0.0327436	24659442	7.35513	43661	3114	86526032	102306	774.69
Sample_093	23485585	7.04568	0.0481652	22489038	6.71089	33782	3374	72200659	83381	789.86
Sample_094	23268454	6.98054	0.0348563	22682225	6.76457	41983	2649	75779917	94425	733.29
Sample_095	23949666	7.1849	0.103497	21844467	6.44245	16304	2819	30428854	34745	807.71
Sample_096	23010662	6.9032	0.0359184	22337706	6.6572	29096	3653	61493415	72468	770.83
Sample_097	25608590	7.68258	0.0381919	24884622	7.40882	28470	2935	53846655	66321	732.62
Sample_098	23656493	7.09695	0.0320038	23054873	6.87195	38321	2798	71176338	86843	748.04
Sample_099	18718502	5.61555	0.0331905	18304299	5.42962	18223	1665	24965980	32889	696.48
Sample_100	23078836	6.92365	0.038738	22294432	6.6572	25104	3343	52234871	60853	784.55
Sample_102	18585925	5.57578	0.0949836	17572189	5.04647	6697	1879	9670100	12848	677.4
Sample_103	24648191	7.39446	0.0422578	23899449	7.0867	23245	1980	35471145	44892	736.48
Sample_104	22430834	6.72925	0.0352413	21799659	6.49614	13050	2446	22343674	27033	758.77
Sample_105	20110374	6.03311	0.0807695	19111321	5.5581	9473	2162	15208434	18667	742.76
Sample_106	24806568	7.44197	0.0261679	24300827	7.24776	36333	2390	61898581	76097	749
Sample_107	22438405	6.73152	0.0270036	21968265	6.54983	18684	1654	25333867	33518	695.68
Sample_108	18665699	5.59971	0.0246381	18307742	5.46341	15964	1807	22915544	28970	730.1
Sample_109	16223873	4.86716	0.0478733	15592241	4.63961	26736	1894	39212422	50033	728.17
Sample_110	25353910	7.60617	0.0260697	24790155	7.40882	22043	3740	47898839	54884	798.31
Sample_111	21692271	6.50768	0.0314414	21149377	6.30978	50534	1595	67784584	89972	695.15
Sample_112	22976519	6.89296	0.0423643	22090478	6.60351	52552	2142	84149921	108201	715.31

## Sheet: Table3
MGS	Genes	Assigned genes, %	Taxonomic level	Taxonomic assignment
H_1	2500	99.64	genus	Bacteroides
H_2	1910	99.8429	order	Bacteroidales
H_3	1892	98.6258	genus	Bacteroides
H_4	1866	98.1779	genus	Bacteroides
H_5	1713	NA	NA	NA
H_6	1095	100	order	Clostridiales
H_7	1075	NA	NA	NA
H_8	481	99.3763	genus	Bacteroides
H_9	437	99.0847	genus	Bacteroides
H_10	432	NA	NA	NA
H_11	326	NA	NA	NA
H_12	290	98.2759	genus	Bacteroides
H_13	267	96.6292	strain	Bacteroides_stercoris_ATCC_43183
H_14	197	98.9848	strain	Ruminococcus_5_1_39BFAA
H_15	197	100	genus	Bacteroides
H_16	139	95.6835	genus	Bacteroides
H_17	135	NA	NA	NA
H_18	88	98.8636	order	Bacteroidales
H_19	76	100	genus	Bacteroides
H_20	61	98.3607	order	Bacteroidales
H_21	47	100	genus	Bacteroides
H_22	45	100	genus	Bacteroides
H_23	42	100	species	Bacteroides_cellulosilyticus
H_24	38	97.3684	genus	Bacteroides
H_25	31	100	strain	Eubacterium_hallii_DSM_3353
H_26	26	100	genus	Bacteroides
M_1	1176	95.5782	strain	Faecalibacterium_prausnitzii_A2_165
M_2	1013	NA	NA	NA
M_3	1000	NA	NA	NA
M_4	983	100	genus	Bifidobacterium
M_5	633	91.1532	strain	Prevotella_copri_DSM_18205
M_6	378	96.2963	strain	Coprococcus_comes_ATCC_27758
M_7	301	98.0066	species	Eubacterium_rectale
M_8	206	95.6311	species	Faecalibacterium_prausnitzii
M_9	149	NA	NA	NA
M_10	143	96.5035	strain	Collinsella_aerofaciens_ATCC_25986
M_11	142	NA	NA	NA
M_12	95	NA	NA	NA
M_13	78	NA	NA	NA
M_14	74	97.2973	strain	Dorea_longicatena_DSM_13814
M_15	70	NA	NA	NA
M_16	68	NA	NA	NA
M_17	47	NA	NA	NA
M_18	37	100	species	Bifidobacterium_adolescentis
M_19	34	NA	NA	NA
M_20	31	100	strain	Ruminococcaceae_bacterium_D16
M_21	30	NA	NA	NA
M_22	28	96.4286	strain	Faecalibacterium_cf__prausnitzii_KLE1255
M_23	28	NA	NA	NA
M_24	27	100	strain	Ruminococcus_torques_L2-14

## Sheet: Table4
MGS	Genes	Assigned genes, %	Taxonomic level	Taxonomic assignment
E_1	1266	99.842	order	Bacteroidales
E_2	1051	99.8097	strain	Barnesiella_intestinihominis_YIT_11860
E_3	908	99.1189	genus	Bacteroides
E_4	874	100	order	Clostridiales
E_5	839	99.1657	genus	Bacteroides
E_6	363	NA	NA	NA
E_7	351	98.2906	strain	Odoribacter_splanchnicus_DSM_20712
E_8	313	NA	NA	NA
E_9	271	92.6199	strain	Eubacterium_eligens_ATCC_27750
E_10	115	NA	NA	NA
E_11	104	99.0385	strain	Eubacterium_hallii_DSM_3353
E_12	67	NA	NA	NA
E_13	64	NA	NA	NA
E_14	49	NA	NA	NA
E_15	43	95.3488	genus	Bacteroides
E_16	36	100	strain	Ruminococcus_5_1_39BFAA
M_1	1169	98.5458	species	Bifidobacterium_adolescentis
M_2	1042	NA	NA	NA
M_3	797	97.7415	strain	Faecalibacterium_prausnitzii_A2_165
M_4	783	NA	NA	NA
M_5	654	NA	NA	NA
M_6	646	NA	NA	NA
M_7	642	100	genus	Bifidobacterium
M_8	637	NA	NA	NA
M_9	590	NA	NA	NA
M_10	457	99.1247	strain	Faecalibacterium_prausnitzii_L2-6
M_11	395	98.9873	species	Faecalibacterium_prausnitzii
M_12	350	NA	NA	NA
M_13	328	NA	NA	NA
M_14	293	NA	NA	NA
M_15	276	NA	NA	NA
M_16	266	NA	NA	NA
M_17	185	NA	NA	NA
M_18	144	NA	NA	NA
M_19	124	NA	NA	NA
M_20	121	96.6942	strain	Collinsella_aerofaciens_ATCC_25986
M_21	107	95.3271	strain	Catenibacterium_mitsuokai_DSM_15897
M_22	87	NA	NA	NA
M_23	76	96.0526	strain	Faecalibacterium_cf__prausnitzii_KLE1255
M_24	57	100	strain	Sutterella_wadsworthensis_2_1_59BFAA
M_25	55	100	genus	Bifidobacterium
M_26	41	100	family	Enterobacteriaceae
M_27	38	NA	NA	NA
M_28	32	90.625	order	Bacteroidales
M_29	32	NA	NA	NA

## Sheet: Table5
Module ID	Reporter score (<0, enriched in former; >0, enriched in latter)		Module Class Level 1	Module Class Level 2	Module Class Level 3	Module Description
	Mongolian versus Hans	Mongolian versus European
M00001	-3.4418	-2.20268	Pathway module	Carbohydrate and lipid metabolism	Central carbohydrate metabolism	Glycolysis (Embden-Meyerhof pathway), glucose => pyruvate
M00002	-3.74835	-2.77457	Pathway module	Carbohydrate and lipid metabolism	Central carbohydrate metabolism	Glycolysis, core module involving three-carbon compounds
M00003	-3.58032	-2.82989	Pathway module	Carbohydrate and lipid metabolism	Central carbohydrate metabolism	Gluconeogenesis, oxaloacetate => fructose-6P
M00007	-1.83756	-1.73209	Pathway module	Carbohydrate and lipid metabolism	Central carbohydrate metabolism	Pentose phosphate pathway, non-oxidative phase, fructose 6P => ribose 5P
M00009	-2.23076	-3.12275	Pathway module	Carbohydrate and lipid metabolism	Central carbohydrate metabolism	Citrate cycle (TCA cycle, Krebs cycle)
M00010	-2.31446	-2.69692	Pathway module	Carbohydrate and lipid metabolism	Central carbohydrate metabolism	Citrate cycle, first carbon oxidation, oxaloacetate => 2-oxoglutarate
M00011	NA	-2.12092	Pathway module	Carbohydrate and lipid metabolism	Central carbohydrate metabolism	Citrate cycle, second carbon oxidation, 2-oxoglutarate => oxaloacetate
M00015	-2.51962	-2.22504	Pathway module	Nucleotide and amino acid metabolism	Arginine and proline metabolism	Proline biosynthesis, glutamate => proline
M00016	-4.27918	-4.17897	Pathway module	Nucleotide and amino acid metabolism	Lysine metabolism	Lysine biosynthesis, succinyl-DAP pathway, aspartate => lysine
M00017	-2.94352	-3.29894	Pathway module	Nucleotide and amino acid metabolism	Cysteine and methionine metabolism	Methionine biosynthesis, apartate => homoserine => methionine
M00018	-2.61889	-2.62684	Pathway module	Nucleotide and amino acid metabolism	Serine and threonine metabolism	Threonine biosynthesis, aspartate => homoserine => threonine
M00019	-2.46404	-2.81186	Pathway module	Nucleotide and amino acid metabolism	Branched-chain amino acid metabolism	Valine/isoleucine biosynthesis, pyruvate => valine / 2-oxobutanoate => isoleucine
M00020	-2.16635	-2.23681	Pathway module	Nucleotide and amino acid metabolism	Serine and threonine metabolism	Serine biosynthesis, glycerate-3P => serine
M00022	-3.75744	-2.76968	Pathway module	Nucleotide and amino acid metabolism	Aromatic amino acid metabolism	Shikimate pathway, phosphoenolpyruvate + erythrose-4P => chorismate
M00026	-2.59182	-2.3208	Pathway module	Nucleotide and amino acid metabolism	Histidine metabolism	Histidine biosynthesis, PRPP => histidine
M00029	-1.65126	NA	Pathway module	Nucleotide and amino acid metabolism	Arginine and proline metabolism	Urea cycle
M00032	1.77937	1.63699	Pathway module	Nucleotide and amino acid metabolism	Lysine metabolism	Lysine degradation, lysine => saccharopine => acetoacetyl-CoA
M00035	-1.94777	NA	Pathway module	Nucleotide and amino acid metabolism	Cysteine and methionine metabolism	Methionine degradation
M00038	NA	1.75223	Pathway module	Nucleotide and amino acid metabolism	Aromatic amino acid metabolism	Tryptophan metabolism, tryptophan => kynurenine => 2-aminomuconate
M00045	NA	-1.69579	Pathway module	Nucleotide and amino acid metabolism	Histidine metabolism	Histidine degradation, histidine => N-formiminoglutamate => glutamate
M00048	-3.9187	-3.07389	Pathway module	Nucleotide and amino acid metabolism	Purine metabolism	Inosine monophosphate biosynthesis, PRPP + glutamine => IMP
M00049	-2.07171	NA	Pathway module	Nucleotide and amino acid metabolism	Purine metabolism	Adenine ribonucleotide biosynthesis, IMP => ADP,ATP
M00050	-2.62113	-2.30919	Pathway module	Nucleotide and amino acid metabolism	Purine metabolism	Guanine ribonucleotide biosynthesis IMP => GDP,GTP
M00051	-2.92186	-2.5449	Pathway module	Nucleotide and amino acid metabolism	Pyrimidine metabolism	Uridine monophosphate biosynthesis, glutamine (+ PRPP) => UMP
M00053	-2.25922	-1.81437	Pathway module	Nucleotide and amino acid metabolism	Pyrimidine metabolism	Pyrimidine deoxyribonuleotide biosynthesis, CDP/CTP => dCDP/dCTP,dTDP/dTTP
M00055	NA	1.93601	Pathway module	Carbohydrate and lipid metabolism	Glycan metabolism	N-glycan precursor biosynthesis
M00060	NA	-2.3812	Pathway module	Carbohydrate and lipid metabolism	Lipopolysaccharide metabolism	Lipopolysaccharide biosynthesis, KDO2-lipid A
M00061	NA	-1.65474	Pathway module	Carbohydrate and lipid metabolism	Other carbohydrate metabolism	D-Glucuronate degradation, D-glucuronate => pyruvate + D-glyceraldehyde 3P
M00078	NA	1.98795	Pathway module	Carbohydrate and lipid metabolism	Glycosaminoglycan metabolism	Heparan sulfate degradation
M00080	2.7553	NA	Pathway module	Carbohydrate and lipid metabolism	Lipopolysaccharide metabolism	Lipopolysaccharide biosynthesis, inner core => outer core => O-antigen
M00083	NA	-1.7364	Pathway module	Carbohydrate and lipid metabolism	Fatty acid metabolism	Fatty acid biosynthesis, elongation
M00087	1.63706	1.73285	Pathway module	Carbohydrate and lipid metabolism	Fatty acid metabolism	beta-Oxidation
M00090	NA	1.71305	Pathway module	Carbohydrate and lipid metabolism	Lipid metabolism	Phosphatidylcholine (PC) biosynthesis, choline => PC
M00093	NA	-2.05259	Pathway module	Carbohydrate and lipid metabolism	Lipid metabolism	Phosphatidylethanolamine (PE) biosynthesis, PA => PS => PE
M00096	-4.64481	-4.76987	Pathway module	Carbohydrate and lipid metabolism	Terpenoid backbone biosynthesis	C5 isoprenoid biosynthesis, non-mevalonate pathway
M00098	NA	1.66746	Pathway module	Carbohydrate and lipid metabolism	Lipid metabolism	Acylglycerol degradation
M00115	-2.22952	-2.44676	Pathway module	Nucleotide and amino acid metabolism	Cofactor and vitamin biosynthesis	NAD biosynthesis, aspartate => NAD
M00116	NA	-1.65549	Pathway module	Nucleotide and amino acid metabolism	Cofactor and vitamin biosynthesis	Menaquinone biosynthesis, chorismate => menaquinone
M00120	-1.58074	NA	Pathway module	Nucleotide and amino acid metabolism	Cofactor and vitamin biosynthesis	Coenzyme A biosynthesis, pantothenate => CoA
M00123	2.94085	2.55668	Pathway module	Nucleotide and amino acid metabolism	Cofactor and vitamin biosynthesis	Biotin biosynthesis, pimeloyl-ACP/CoA => biotin
M00127	-1.5854	NA	Pathway module	Nucleotide and amino acid metabolism	Cofactor and vitamin biosynthesis	Thiamine biosynthesis, AIR => thiamine-P/thiamine-2P
M00130	NA	1.65363	Pathway module	Carbohydrate and lipid metabolism	Lipid metabolism	Inositol phosphate metabolism, PI=> PIP2 => Ins(1,4,5)P3 => Ins(1,3,4,5)P4
M00136	1.60748	NA	Pathway module	Nucleotide and amino acid metabolism	Polyamine biosynthesis	GABA biosynthesis, prokaryotes, putrescine => GABA
M00140	-3.11197	-2.73049	Pathway module	Nucleotide and amino acid metabolism	Cofactor and vitamin biosynthesis	C1-unit interconversion, prokaryotes
M00142	NA	2.66579	Structural complex	Energy metabolism	ATP synthesis	NADH:ubiquinone oxidoreductase, mitochondria
M00143	NA	2.16518	Structural complex	Energy metabolism	ATP synthesis	NADH dehydrogenase (ubiquinone) Fe-S protein/flavoprotein complex, mitochondria
M00145	NA	3.10987	Structural complex	Energy metabolism	ATP synthesis	NAD(P)H:quinone oxidoreductase, chloroplasts and cyanobacteria
M00146	NA	1.77788	Structural complex	Energy metabolism	ATP synthesis	NADH dehydrogenase (ubiquinone) 1 alpha subcomplex
M00147	NA	1.71883	Structural complex	Energy metabolism	ATP synthesis	NADH dehydrogenase (ubiquinone) 1 beta subcomplex
M00149	NA	-1.7264	Structural complex	Energy metabolism	ATP synthesis	Succinate dehydrogenase, prokaryotes
M00151	NA	1.64571	Structural complex	Energy metabolism	ATP synthesis	Cytochrome bc1 complex respiratory unit
M00152	NA	1.72517	Structural complex	Energy metabolism	ATP synthesis	Cytochrome bc1 complex
M00154	NA	2.15658	Structural complex	Energy metabolism	ATP synthesis	Cytochrome c oxidase
M00157	-3.70665	-3.59491	Structural complex	Energy metabolism	ATP synthesis	F-type ATPase, prokaryotes and chloroplasts
M00158	NA	2.27823	Structural complex	Energy metabolism	ATP synthesis	F-type ATPase, eukaryotes
M00160	NA	1.8991	Structural complex	Energy metabolism	ATP synthesis	V-type ATPase, eukaryotes
M00161	NA	2.68191	Signature module	Gene set	Metabolic capacity	Photosystem II
M00162	NA	1.9202	Structural complex	Energy metabolism	ATP synthesis	Cytochrome b6f complex
M00163	NA	1.98737	Signature module	Gene set	Metabolic capacity	Photosystem I
M00165	-2.3369	-1.79672	Signature module	Gene set	Metabolic capacity	Reductive pentose phosphate cycle (Calvin cycle)
M00167	-1.73714	NA	Pathway module	Energy metabolism	Carbon fixation	Reductive pentose phosphate cycle, glyceraldehyde-3P => ribulose-5P
M00172	-1.65493	NA	Pathway module	Energy metabolism	Carbon fixation	C4-dicarboxylic acid cycle, NADP - malic enzyme type
M00173	-3.38916	-2.91407	Signature module	Gene set	Metabolic capacity	Reductive citrate cycle (Arnon-Buchanan cycle)
M00176	1.7433	2.31683	Signature module	Gene set	Metabolic capacity	Assimilatory sulfate reduction, sulfate => H2S
M00177	NA	6.13313	Structural complex	Genetic information processing	Ribosome	Ribosome, eukaryotes
M00178	NA	4.41795	Structural complex	Genetic information processing	Ribosome	Ribosome, bacteria
M00179	NA	4.26342	Structural complex	Genetic information processing	Ribosome	Ribosome, archaea
M00181	NA	1.89512	Structural complex	Genetic information processing	RNA polymerase	RNA polymerase III, eukaryotes
M00182	NA	1.79438	Structural complex	Genetic information processing	RNA polymerase	RNA polymerase I, eukaryotes
M00183	-2.49502	NA	Structural complex	Genetic information processing	RNA polymerase	RNA polymerase, bacteria
M00184	NA	3.55833	Structural complex	Genetic information processing	RNA polymerase	RNA polymerase, archaea
M00185	NA	2.16395	Signature module	Gene set	Metabolic capacity	Sulfate transport system
M00188	-2.44818	-1.75341	Structural complex	Environmental information processing	Mineral and organic ion transport system	NitT/TauT family transport system
M00189	-1.86628	-2.30801	Structural complex	Environmental information processing	Mineral and organic ion transport system	Molybdate transport system
M00190	-2.30407	-1.64654	Structural complex	Environmental information processing	Mineral and organic ion transport system	Iron(III) transport system
M00193	-1.94954	-2.18753	Structural complex	Environmental information processing	Mineral and organic ion transport system	Putative spermidine/putrescine transport system
M00194	NA	-1.81035	Structural complex	Environmental information processing	Saccharide, polyol, and lipid transport system	Maltose/maltodextrin transport system
M00196	-2.39489	NA	Structural complex	Environmental information processing	Saccharide, polyol, and lipid transport system	Raffinose/stachyose/melibiose transport system
M00199	NA	2.0236	Structural complex	Environmental information processing	Saccharide, polyol, and lipid transport system	L-Arabinose/lactose transport system
M00207	-1.84877	NA	Structural complex	Environmental information processing	Saccharide, polyol, and lipid transport system	Putative multiple sugar transport system
M00208	2.89703	2.85941	Structural complex	Environmental information processing	Mineral and organic ion transport system	Glycine betaine/proline transport system
M00214	-2.35855	-1.67516	Structural complex	Environmental information processing	Saccharide, polyol, and lipid transport system	Methyl-galactoside transport system
M00216	-1.74727	NA	Structural complex	Environmental information processing	Saccharide, polyol, and lipid transport system	Multiple sugar transport system
M00220	NA	2.17419	Structural complex	Environmental information processing	Saccharide, polyol, and lipid transport system	Rhamnose transport system
M00221	-2.10005	NA	Structural complex	Environmental information processing	Saccharide, polyol, and lipid transport system	Putative simple sugar transport system
M00222	-2.71014	-2.79267	Structural complex	Environmental information processing	Phosphate and amino acid transport system	Phosphate transport system
M00223	-2.15358	NA	Structural complex	Environmental information processing	Phosphate and amino acid transport system	Phosphonate transport system
M00224	2.82119	2.62509	Structural complex	Environmental information processing	ABC-2 type and other transport systems	Fluoroquinolones transport system
M00225	1.81329	NA	Structural complex	Environmental information processing	Phosphate and amino acid transport system	Lysine/arginine/ornithine transport system
M00226	1.83574	NA	Structural complex	Environmental information processing	Phosphate and amino acid transport system	Histidine transport system
M00228	-1.68562	-1.66308	Structural complex	Environmental information processing	Phosphate and amino acid transport system	Putative glutamine transport system
M00229	2.68256	NA	Structural complex	Environmental information processing	Phosphate and amino acid transport system	Arginine transport system
M00233	-3.39688	-3.16079	Structural complex	Environmental information processing	Phosphate and amino acid transport system	Glutamate transport system
M00234	-1.76429	-1.85313	Structural complex	Environmental information processing	Phosphate and amino acid transport system	Cystine transport system
M00236	-2.83565	-2.41232	Structural complex	Environmental information processing	Phosphate and amino acid transport system	Putative polar amino acid transport system
M00237	-4.12928	-3.30999	Structural complex	Environmental information processing	Phosphate and amino acid transport system	Branched-chain amino acid transport system
M00238	-2.84779	-2.52747	Structural complex	Environmental information processing	Phosphate and amino acid transport system	D-Methionine transport system
M00239	-3.53476	-2.36487	Structural complex	Environmental information processing	Peptide and nickel transport system	Peptides/nickel transport system
M00240	NA	-2.22317	Structural complex	Environmental information processing	Metallic cation, iron-siderophore and vitamin B12 transport system	Iron complex transport system
M00242	-1.83556	-2.18225	Structural complex	Environmental information processing	Metallic cation, iron-siderophore and vitamin B12 transport system	Zinc transport system
M00244	-2.42784	-2.25716	Structural complex	Environmental information processing	Metallic cation, iron-siderophore and vitamin B12 transport system	Putative zinc/manganese transport system
M00247	-2.8694	-2.305	Structural complex	Environmental information processing	Metallic cation, iron-siderophore and vitamin B12 transport system	Putative ABC transport system
M00250	NA	2.00008	Structural complex	Environmental information processing	ABC-2 type and other transport systems	Lipopolysaccharide transport system
M00251	NA	1.99703	Structural complex	Environmental information processing	ABC-2 type and other transport systems	Teichoic acid transport system
M00253	NA	2.47027	Structural complex	Environmental information processing	ABC-2 type and other transport systems	Sodium transport system
M00256	-2.29348	-1.92912	Structural complex	Environmental information processing	ABC-2 type and other transport systems	Cell division transport system
M00259	NA	-2.14	Structural complex	Environmental information processing	ABC-2 type and other transport systems	Heme transport system
M00260	-2.47202	-2.41378	Structural complex	Genetic information processing	DNA polymerase	DNA polymerase III complex, bacteria
M00276	-1.75882	-2.50723	Structural complex	Environmental information processing	Phosphotransferase system (PTS)	PTS system, mannose-specific II component
M00278	1.73923	NA	Structural complex	Environmental information processing	Phosphotransferase system (PTS)	PTS system, sorbose-specific II component
M00280	1.71266	NA	Structural complex	Environmental information processing	Phosphotransferase system (PTS)	PTS system, glucitol/sorbitol-specific II component
M00290	NA	1.66988	Structural complex	Genetic information processing	Repair system	Holo-TFIIH complex
M00295	NA	2.24195	Structural complex	Genetic information processing	Repair system	BRCA1-associated genome surveillance complex (BASC)
M00298	NA	1.74285	Structural complex	Environmental information processing	ABC-2 type and other transport systems	Multidrug/hemolysin transport system
M00302	1.67143	NA	Structural complex	Environmental information processing	Mineral and organic ion transport system	2-Aminoethylphosphonate transport system
M00306	1.62941	NA	Structural complex	Environmental information processing	Phosphotransferase system (PTS)	PTS system, fructose-specific II-like component
M00307	-1.71776	NA	Pathway module	Carbohydrate and lipid metabolism	Central carbohydrate metabolism	Pyruvate oxidation, pyruvate => acetyl-CoA
M00308	-1.82336	-2.00985	Pathway module	Carbohydrate and lipid metabolism	Central carbohydrate metabolism	Semi-phosphorylative Entner-Doudoroff pathway, gluconate => glycerate-3P
M00315	NA	1.78356	Structural complex	Environmental information processing	ABC-2 type and other transport systems	Uncharacterized ABC transport system
M00317	1.94773	NA	Structural complex	Environmental information processing	Metallic cation, iron-siderophore and vitamin B12 transport system	Manganese/iron transport system
M00319	NA	2.25057	Structural complex	Environmental information processing	Metallic cation, iron-siderophore and vitamin B12 transport system	Manganese/zinc/iron transport system
M00323	2.57156	1.8343	Structural complex	Environmental information processing	Phosphate and amino acid transport system	Urea transport system
M00324	2.05019	NA	Structural complex	Environmental information processing	Peptide and nickel transport system	Dipeptide transport system
M00325	NA	2.10883	Structural complex	Environmental information processing	Bacterial secretion system	alpha-Hemolysin/cyclolysin transport system
M00331	2.08612	NA	Structural complex	Environmental information processing	Bacterial secretion system	Type II general secretion pathway
M00332	2.27078	NA	Structural complex	Environmental information processing	Bacterial secretion system	Type III secretion system
M00333	1.67297	NA	Structural complex	Environmental information processing	Bacterial secretion system	Type IV secretion system
M00334	2.63121	NA	Structural complex	Environmental information processing	Bacterial secretion system	Type VI secretion system
M00337	NA	1.96588	Structural complex	Genetic information processing	Proteasome	Immunoproteasome
M00339	1.86907	NA	Structural complex	Environmental information processing	Bacterial secretion system	RaxAB-RaxC type I secretion system
M00340	NA	1.86532	Structural complex	Genetic information processing	Proteasome	Proteasome, 20S core particle
M00341	NA	2.15692	Structural complex	Genetic information processing	Proteasome	Proteasome, 19S regulatory particle (PA700)
M00342	-1.5761	NA	Structural complex	Genetic information processing	Proteasome	Bacterial proteasome
M00343	NA	1.8801	Structural complex	Genetic information processing	Proteasome	Archaeal proteasome
M00346	-1.79717	NA	Pathway module	Energy metabolism	Methane metabolism	Formaldehyde assimilation, serine pathway
M00349	1.75442	2.83356	Structural complex	Environmental information processing	Peptide and nickel transport system	Microcin C transport system
M00352	NA	2.20801	Structural complex	Genetic information processing	Spliceosome	Spliceosome, U2-snRNP
M00354	NA	2.5684	Structural complex	Genetic information processing	Spliceosome	Spliceosome, U4/U6.U5 tri-snRNP
M00355	NA	2.61365	Structural complex	Genetic information processing	Spliceosome	Spliceosome, 35S U5-snRNP
M00356	NA	1.84449	Signature module	Gene set	Metabolic capacity	Methanogenesis, methanol => methane
M00357	-2.20596	NA	Signature module	Gene set	Metabolic capacity	Methanogenesis, acetate => methane
M00358	NA	1.85205	Pathway module	Energy metabolism	Methane metabolism	Coenzyme M biosynthesis
M00359	-8.62336	-7.42725	Functional set	Metabolism	Aminoacyl tRNA	Aminoacyl-tRNA biosynthesis, eukaryotes
M00360	-7.64638	-5.89821	Functional set	Metabolism	Aminoacyl tRNA	Aminoacyl-tRNA biosynthesis, prokaryotes
M00362	-2.16228	NA	Functional set	Metabolism	Nucleotide sugar	Nucleotide sugar biosynthesis, prokaryotes
M00364	-2.19483	-2.1708	Pathway module	Carbohydrate and lipid metabolism	Terpenoid backbone biosynthesis	C10-C20 isoprenoid biosynthesis, bacteria
M00373	NA	2.08638	Pathway module	Carbohydrate and lipid metabolism	Other carbohydrate metabolism	Ethylmalonyl pathway
M00374	-2.46867	NA	Pathway module	Energy metabolism	Carbon fixation	Dicarboxylate-hydroxybutyrate cycle
M00377	-3.50304	-1.68505	Signature module	Gene set	Metabolic capacity	Reductive acetyl-CoA pathway (Wood-Ljungdahl pathway)
M00389	NA	2.18644	Structural complex	Genetic information processing	Ubiquitin system	APC/C complex
M00390	NA	2.12035	Structural complex	Genetic information processing	RNA processing	Exosome, archaea
M00391	NA	2.18034	Structural complex	Genetic information processing	RNA processing	Exosome, eukaryotes
M00394	-1.76672	-1.98487	Structural complex	Genetic information processing	RNA processing	RNA degradosome
M00405	NA	1.62809	Structural complex	Genetic information processing	RNA processing	THC complex
M00406	NA	1.86002	Structural complex	Genetic information processing	RNA processing	TREX complex
M00413	NA	1.70993	Structural complex	Genetic information processing	Repair system	FA core complex
M00415	NA	1.71883	Pathway module	Carbohydrate and lipid metabolism	Fatty acid metabolism	Fatty acid biosynthesis, elongation, endoplasmic reticulum
M00427	NA	2.56845	Structural complex	Genetic information processing	RNA processing	Nuclear pore complex
M00430	NA	2.17509	Structural complex	Genetic information processing	RNA processing	Exon junction complex (EJC)
M00432	-1.80496	-2.11759	Pathway module	Nucleotide and amino acid metabolism	Branched-chain amino acid metabolism	Leucine biosynthesis, 2-oxoisovalerate => 2-oxoisocaproate
M00433	NA	2.32591	Pathway module	Nucleotide and amino acid metabolism	Lysine metabolism	Lysine biosynthesis, 2-oxoglutarate => 2-oxoadipate
M00439	-3.71218	-2.93413	Structural complex	Environmental information processing	Peptide and nickel transport system	Oligopeptide transport system
M00443	-2.1936	-1.73651	Functional set	Environmental information processing	Two-component regulatory system	SenX3-RegX3 (phosphate starvation response) two-component regulatory system
M00459	-1.8504	NA	Functional set	Environmental information processing	Two-component regulatory system	VicK-VicR (cell wall metabolism) two-component regulatory system
M00467	NA	1.64969	Functional set	Environmental information processing	Two-component regulatory system	SasA-RpaAB (circadian timing mediating) two-component regulatory system
M00477	1.64822	NA	Functional set	Environmental information processing	Two-component regulatory system	EvgS-EvgA (acid and drug tolerance) two-component regulatory system
M00478	NA	1.99118	Functional set	Environmental information processing	Two-component regulatory system	DegS-DegU (multicellular behavior control) two-component regulatory system
M00485	NA	1.61829	Functional set	Environmental information processing	Two-component regulatory system	KinABCDE-Spo0FA (sporulation control) two-component regulatory system
M00506	1.66602	2.49285	Functional set	Environmental information processing	Two-component regulatory system	CheA-CheYBV (chemotaxis) two-component regulatory system
M00512	NA	2.3654	Functional set	Environmental information processing	Two-component regulatory system	CckA-CtrA/CpdR (cell cycle control) two-component regulatory system
M00519	NA	2.4115	Functional set	Environmental information processing	Two-component regulatory system	YesM-YesN two-component regulatory system
M00522	NA	2.03023	Functional set	Environmental information processing	Two-component regulatory system	SalK-SalR two-component regulatory system
M00525	-3.91795	-3.80413	Pathway module	Nucleotide and amino acid metabolism	Lysine metabolism	Lysine biosynthesis, acetyl-DAP pathway, aspartate => lysine
M00526	-2.53379	-3.27783	Pathway module	Nucleotide and amino acid metabolism	Lysine metabolism	Lysine biosynthesis, DAP dehydrogenase pathway, aspartate => lysine
M00527	-3.19584	-3.73713	Pathway module	Nucleotide and amino acid metabolism	Lysine metabolism	Lysine biosynthesis, DAP aminotransferase pathway, aspartate => lysine
M00530	1.96862	NA	Pathway module	Energy metabolism	Nitrogen metabolism	Dissimilatory nitrate reduction, nitrate => ammonia
M00533	1.83356	NA	Pathway module	Nucleotide and amino acid metabolism	Aromatic amino acid metabolism	Homoprotocatechuate degradation, homoprotocatechuate => 2-oxohept-3-enedioate
M00535	NA	-2.12178	Pathway module	Nucleotide and amino acid metabolism	Branched-chain amino acid metabolism	Isoleucine biosynthesis, pyruvate => 2-oxobutanoate
M00542	1.99825	NA	Signature module	Gene set	Pathogenicity	EHEC/EPEC pathogenicity signature, T3SS and effectors
M00545	2.3497	-1.62989	Pathway module	Nucleotide and amino acid metabolism	Aromatic amino acid metabolism	Trans-cinnamate degradation, trans-cinnamate => acetyl-CoA
M00549	-2.8147	-2.32602	Pathway module	Carbohydrate and lipid metabolism	Sugar metabolism	Nucleotide sugar biosynthesis, glucose => UDP-glucose
M00552	NA	-1.93117	Pathway module	Carbohydrate and lipid metabolism	Other carbohydrate metabolism	D-galactonate degradation, De Ley-Doudoroff pathway, D-galactonate => glycerate-3P
M00554	-1.93066	NA	Pathway module	Carbohydrate and lipid metabolism	Sugar metabolism	Nucleotide sugar biosynthesis, galactose => UDP-galactose
M00563	NA	2.17669	Signature module	Gene set	Metabolic capacity	Methanogenesis, methylamine/dimethylamine/trimethylamine => methane
M00564	NA	2.46099	Signature module	Gene set	Pathogenicity	Helicobacter pylori pathogenicity signature, cagA pathogenicity island
M00565	-3.27214	-2.42532	Pathway module	Carbohydrate and lipid metabolism	Sugar metabolism	Trehalose biosynthesis, D-glucose 1P => trehalose
M00567	NA	4.49069	Signature module	Gene set	Metabolic capacity	Methanogenesis, CO2 => methane
M00569	1.70385	1.75635	Pathway module	Secondary metabolism	Aromatics degradation	Catechol meta-cleavage, catechol => acetyl-CoA / 4-methylcatechol => propanoyl-CoA
M00570	-2.84612	-3.05885	Pathway module	Nucleotide and amino acid metabolism	Branched-chain amino acid metabolism	Isoleucine biosynthesis, threonine => 2-oxobutanoate => isoleucine
M00573	3.03573	2.51166	Pathway module	Nucleotide and amino acid metabolism	Cofactor and vitamin biosynthesis	Biotin biosynthesis, BioI pathway, long-chain-acyl-ACP => pimeloyl-ACP => biotin
M00575	NA	1.96589	Signature module	Gene set	Pathogenicity	Pertussis pathogenicity signature 2, T1SS
M00577	3.75082	2.84928	Pathway module	Nucleotide and amino acid metabolism	Cofactor and vitamin biosynthesis	Biotin biosynthesis, BioW pathway, pimelate => pimeloyl-CoA => biotin
M00579	-2.7139	-2.47317	Signature module	Gene set	Metabolic capacity	Phosphate acetyltransferase-acetate kinase pathway, acetyl-CoA => acetate
M00582	-3.06857	NA	Structural complex	Environmental information processing	Metallic cation, iron-siderophore and vitamin B12 transport system	Energy-coupling factor transport system
M00589	-2.26923	NA	Structural complex	Environmental information processing	Phosphate and amino acid transport system	Putative lysine transport system
M00596	NA	2.02187	Pathway module	Energy metabolism	Sulfur metabolism	Dissimilatory sulfate reduction, sulfate => H2S
M00601	NA	1.68122	Structural complex	Environmental information processing	Saccharide, polyol, and lipid transport system	Putative chitobiose transport system
M00602	NA	2.186	Structural complex	Environmental information processing	Saccharide, polyol, and lipid transport system	Arabinosaccharide transport system
M00603	NA	2.00039	Structural complex	Environmental information processing	Saccharide, polyol, and lipid transport system	Putative aldouronate transport system
M00608	NA	2.20214	Pathway module	Nucleotide and amino acid metabolism	Lysine metabolism	2-Oxocarboxylic acid chain extension, 2-oxoglutarate => 2-oxoadipate => 2-oxopimelate => 2-oxosuberate
M00609	-1.56533	NA	Pathway module	Nucleotide and amino acid metabolism	Cysteine and methionine metabolism	Cysteine biosynthesis, methionine => cysteine
M00612	-2.19527	NA	Signature module	Gene set	Metabolic capacity	Anoxygenic photosynthesis in purple bacteria
M00614	-3.24858	-2.55962	Signature module	Gene set	Metabolic capacity	Anoxygenic photosynthesis in green sulfur bacteria
M00616	2.09901	3.1245	Signature module	Gene set	Metabolic capacity	Sulfate-sulfur assimilation
M00617	-1.49908	3.94603	Signature module	Gene set	Metabolic capacity	Methanogen
M00618	-4.72162	-2.96796	Signature module	Gene set	Metabolic capacity	Acetogen
M00619	-1.7514	NA	Structural complex	Environmental information processing	Saccharide, polyol, and lipid transport system	Xylobiose transport system
M00620	-2.11291	NA	Pathway module	Energy metabolism	Carbon fixation	Incomplete reductive citrate cycle, acetyl-CoA => oxoglutarate
M00627	2.12682	2.53493	Signature module	Gene set	Drug resistance	beta-Lactam resistance, Bla system
M00631	NA	-2.37433	Pathway module	Carbohydrate and lipid metabolism	Other carbohydrate metabolism	D-Galacturonate degradation (bacteria), D-galacturonate => pyruvate + D-glyceraldehyde 3P
M00632	-2.09564	-2.10879	Pathway module	Carbohydrate and lipid metabolism	Other carbohydrate metabolism	Galactose degradation, Leloir pathway, galactose => alpha-D-glucose-1P
M00643	NA	1.62083	Signature module	Gene set	Drug resistance	Multidrug resistance, efflux pump MexXY-OprM
M00646	1.91428	NA	Signature module	Gene set	Drug resistance	Multidrug resistance, efflux pump AcrAD-TolC
M00647	3.00966	1.69664	Signature module	Gene set	Drug resistance	Multidrug resistance, efflux pump MexAB-OprM/SmeDEF/AcrAB-TolC
M00660	1.72261	NA	Signature module	Gene set	Plant pathogenicity	Xanthomonas spp. pathogenicity signature, T3SS and effectors
M00677	NA	2.37615	Functional set	Cellular processes	Cell signaling	Wnt signaling
M00678	NA	1.74027	Functional set	Cellular processes	Cell signaling	Hedgehog signaling
M00679	NA	1.94248	Functional set	Cellular processes	Cell signaling	BMP signaling
M00684	NA	2.05656	Functional set	Cellular processes	Cell signaling	JAK-STAT signaling
M00686	NA	1.87477	Functional set	Cellular processes	Cell signaling	Toll-like receptor signaling
M00688	NA	1.91427	Functional set	Cellular processes	Cell signaling	MAPK (JNK) signaling
M00689	NA	1.91427	Functional set	Cellular processes	Cell signaling	MAPK (p38) signaling
M00692	NA	2.31175	Functional set	Cellular processes	Cell signaling	Cell cycle - G1/S transition
M00695	NA	2.18061	Functional set	Cellular processes	Cell signaling	cAMP signaling
M00696	1.98173	NA	Signature module	Gene set	Drug resistance	Multidrug resistance, efflux pump AcrEF-TolC
M00709	1.75799	NA	Signature module	Gene set	Drug resistance	Macrolide resistance, MacAB-TolC transporter
